# Supplementary material for: Valproic Acid and Lamotrigine Differentially Modulate the Telomere Length in Epilepsy Patients
Source: J Clin Med. 2025 Jan 3;14(1):255. doi: 10.3390/jcm14010255 (PMC11720991; doi:10.3390/jcm14010255)
Supplement: Supplementary file 1 [file jcm-14-00255-s001.zip]

Archive with 1 entries (1 files):
- jcm-3394931-supplementary.pdf
